# Supplementary material for: Oriented Insertion of ESR-Containing Hybrid Proteins in Proteoliposomes
Source: Int J Mol Sci. 2023 Apr 17;24(8):7369. doi: 10.3390/ijms24087369 (PMC10138546; doi:10.3390/ijms24087369)
Supplement: Supplementary file 1 [file ijms-24-07369-s001.zip]

Archive with 1 entries (1 files):
- ijms-2317103-supplementary.pdf
